# Supplementary material for: Antiviral Effect of Erdosteine in Cells Infected with Human Respiratory Viruses
Source: Pathogens. 2025 Apr 15;14(4):388. doi: 10.3390/pathogens14040388 (PMC12030430; doi:10.3390/pathogens14040388)
Supplement: Supplementary file 1 [file pathogens-14-00388-s001.zip]

Archive with 7 entries (7 files):
- Supplementary Figure S1.jpg
- Supplementary Figure S2.jpg
- Supplementary Figure S3.jpg
- Supplementary Figure S4A.jpg
- Supplementary Figure S4B.jpg
- Supplementary Figure S4C.jpg
- Supplementary Files.docx
